# Supplementary material for: Diverging Arabidopsis populations quickly accumulate pollen-acting genetic incompatibilities
Source: Evol Lett. 2025 Jun 3;9(4):461–72. doi: 10.1093/evlett/qraf013 (PMC12448202; doi:10.1093/evlett/qraf013)
Supplement: qraf013_suppl_Supplementary_Table_S1 [file qraf013_suppl_supplementary_table_s1.xlsx]

## Sheet: Sheet1
	Parental individual	EBI experiment accession	Used in cross #
A. lyrata	70544	ERX3421719	BR12
A. lyrata	70536	ERX3421712	BR10
A. lyrata	70535	ERX3421711	BR11
A. lyrata	Alyr5a	ERX4193995	BR12
A. lyrata	Alyr6a	ERX4193996	BR10
A. lyrata	79b	ERX3421721	BR11
A. lyrata	MN47	This study (SRX11589618)	BS14
A. lyrata	LF10	This study (SRX11589617)	BS09
A. halleri	Hal2.2	This study (SRX11589629)	BS08, BS09
A. halleri	Klet02	This study	WR07
A. halleri	Kowa07	This study	WR07
A. halleri	Lan5	This study	BS14
A. halleri	Mias05	This study	WR06
A. halleri	Noss10	This study	WR04, WR05
A. halleri	Pais04	This study	WR04, WR05
A. halleri	Pais09	This study	BR01, BR02
A. halleri	Wall02	This study	BR01
A. halleri	Wall10	This study	BR02
A. halleri	Zapa07	This study	WR06
